# Supplementary material for: Interleukin-8 as a potential prognostic biomarker in renal cell carcinoma: a systematic review and meta-analysis
Source: Oncologist. 2025 Aug 21;30(9):oyaf254. doi: 10.1093/oncolo/oyaf254 (PMC12448429; doi:10.1093/oncolo/oyaf254)
Supplement: oyaf254_Supplementary_Data [file oyaf254_supplementary_data.zip]

Archive with 1 entries (1 files):
- Supplementary Material Figures and Tables 14.07.25 - Copia.docx
